# Supplementary material for: SmDXS5, acting as a molecular valve, plays a key regulatory role in the primary and secondary metabolism of tanshinones in Salvia miltiorrhiza
Source: Front Plant Sci. 2022 Nov 10;13:1043761. doi: 10.3389/fpls.2022.1043761 (PMC9685628; doi:10.3389/fpls.2022.1043761)
Supplement: Supplementary Table 1 — Transcript-specific primers and gene information. [file Table_1.xls]

## Sheet: Sheet1
Gene name	Genbank ID	F	R
SmAACT1	EF635969.1	TGAAGGACGGACTCTGGGATGT	CCTTGTCAACAATGGTGGATGG
SmDXS2	FJ643618.1	CTCACGGTCGCATTGCATCAT	CGCTTTCGTCTCGTTTAGGGA
SmDXS5	JN831118.1	ATGGCTCTGAACACACTCTC	GAAGATGATGCACAAATCCCA
SmKSL1	KY937192.1	TGGAAACAGTGTGACCCTTCTGCT	GCTTGCATACAAATAACACCCAATCCT
SmPAL1	EF462460.1	GTGAAGAACACCGTGAGCCAG	GTCGTCGATGTAGGCGAAAAC
SmTAT1	KM575934.1	AGTAGACGTGCCTGCTCT	TGGCTATCCAACTCCTTC
Smβ-actin	DQ243702.1	GGTGCCCTGAGGTCCTGTT	AGGAACCACCGATCCAGACA
