# Supplementary material for: SmDXS5, acting as a molecular valve, plays a key regulatory role in the primary and secondary metabolism of tanshinones in Salvia miltiorrhiza
Source: Front Plant Sci. 2022 Nov 10;13:1043761. doi: 10.3389/fpls.2022.1043761 (PMC9685628; doi:10.3389/fpls.2022.1043761)
Supplement: Supplementary Table 2 — Genes and primers. [file Table_2.xls]

## Sheet: Sheet1
Primers	Sequence (5’→3’)
CaMV	gctcctacaaatgccatcattgcgataaaggaaaggc
DXS5-R	gtcaccaattcacacgtgCTAATTTCTAAAGATGATCTCT
rolC-F	CTCCTGACATCAAACTCGTC
rolC-R	TGCTTCGAGTTATGGGTACA
rolB-F	GCTCTTGCAGTGCTAGATTT
rolB-R	GAAGGTGCAAGCTACCTCTC
