# Supplementary material for: SmDXS5, acting as a molecular valve, plays a key regulatory role in the primary and secondary metabolism of tanshinones in Salvia miltiorrhiza
Source: Front Plant Sci. 2022 Nov 10;13:1043761. doi: 10.3389/fpls.2022.1043761 (PMC9685628; doi:10.3389/fpls.2022.1043761)
Supplement: Supplementary Table 3 — qRT-PCR results of plasmid standard. [file Table_3.xls]

## Sheet: Sheet1
copies/μL	Ct mean
6.35707e+08	5.8893
1.27141e+08	7.5549
2.54283e+07	9.2802
5.08565e+06	10.8648
1.01713e+06	13.6454
203426	17.4169
40685.2	19.2155
8137.04	21.6994
