# Supplementary material for: SmDXS5, acting as a molecular valve, plays a key regulatory role in the primary and secondary metabolism of tanshinones in Salvia miltiorrhiza
Source: Front Plant Sci. 2022 Nov 10;13:1043761. doi: 10.3389/fpls.2022.1043761 (PMC9685628; doi:10.3389/fpls.2022.1043761)
Supplement: Supplementary Table 4 — DAMs in positive ion mode and negative ion mode. [file Table_4.xls]

## Sheet: Sheet1
Table 3 DAMs information(ESI+)
	No.	metabolites	m/z	RT	Fomula	Model vs Control	Related Pathway
ESI+	1	L-arginine	175.119	0.94	C6H14N4O2	up	citrulline-nitric oxide cycle
	2	Dihydroxyacetone phosphate	152.995	0.85	C3H7O6P	up	Glycolysis, sucrose degradation, glycerol-3-phosphate shuttle
	3	Coenzyme A	768.124	13.21	C21H36N7O16P3S	down	coenzyme A biosynthesis
	4	Acetyl-Coenzyme A	792.122	13.27	C23H38N7O17P3S	down	TCA cycle, UDP-N-acetyl-D-glucosamine biosynthesis, pyruvate decarboxylation
	5	NADH	648.12	8.4	C21H27N7O14P2	up	taurine biosynthesis, sorbitol degradation I, glutaryl-CoA
	6	FAD	768.151	7.51	C27H33N9O15P2	down	flavin biosynthesis, valine degradation
	7	FADH2	770.168	7.45	C27H33N9O15P2	down	valine degradation
	8	FMNH2	459.126	15.78	C17H20N4NaO9P	up	flavin biosynthesis
	9	Dihydrolipoamide	190.071	1.29	C8H17NOS2	down	Pyruvate metabolism
	10	Sucrose	343.123	1.03	C12H22O11	down	sucrose degradation
	11	α-Maltose	343.123	1.03	C12H22O11	down	carbohydrate metabolism
	12	Mevalonate	149.081	44.64	C6H12O4	down	mevalonate pathway
	13	Geranylgeranyl diphosphate	451.2	4.05	C20H36O7P2	down	geranylgeranyldiphosphate biosynthesis
	14	Miltiron	283.133	21.97	C19H22O2	up	Diterpenoid biosynthesis
	15	Dihydrotanshinone I	279.101	25.81	C18H14O3	up	Tanshinone Biosynthesis
	16	Tetrahydrotanshinone	281.101	27.15	C18H16O3.	up	Tanshinone Biosynthesis
	17	Cryptotanshinone	297.148	30.83	C19H20O3	up	Tanshinone Biosynthesis
	18	Tanshinone I	277.086	31.27	C18H12O3	up	Tanshinone Biosynthesis
	19	1β-Hydroxycryptotanshinone	313.179	31.85	C19H20O4	up	Tanshinone Biosynthesis
	20	Dihydroisotanshinone I	279.101	32.57	C18H14O3	up	Tanshinone Biosynthesis
	21	Tanshinone ⅡA	295.133	34.04	C19H18O3	up	Tanshinone Biosynthesis
	22	Caffeic acid	181.049	8.33	C9H8O4	down	Phenylpropanoid biosynthesis
	23	UDP-α-D-glucose	549.052	5.87	C15H24N2O17P2	up	Amino Sugar and Nucleotide Sugar Metabolism
	24	UDP-N-acetyl-alpha-D-galactosamine	608.087	6.86	C17H27N3O17P2	up	Amino Sugar and Nucleotide Sugar Metabolism
	25	Chlorophyll c	589.243	27.34	C35H30MgN4O5	up	chlorophyll metabolic pathway
	26	D-ribulose 5-phosphate	231.026	5.68	C5H11O8P	down	pentose phosphate pathway
	27	L-dopachrome	194.045	1.3	C9H7NO4	down	L-dopachrome biosynthesis
	28	N-Acetyl-D-Glucosamine	222.097	4.67	C8H15NO6	down	Amino Sugar and Nucleotide Sugar Metabolism
	29	α-D-Glucosyl-(1>3)- β-D-mannose	343.123	1.03	C12H22O11	down	Amino Sugar and Nucleotide Sugar Metabolism
Table 3 DAMs information（ESI-）
ESI-	1	Arginine	173.104	1.53	C6H14N4O2	up	citrulline-nitric oxide cycle, urea cycle
	2	5-oxoproline	128.035	1.08	C5H7NO3	down	Glutathione metabolism
	3	Acetyl-Coenzyme A	808.12	1.05	C23H38N7O17P3S	down	TCA cycle, UDP-N-acetyl-D-glucosamine biosynthesis, pyruvate decarboxylation
	4	Coenzyme A	730.086	1.07	C21H36N7O16P3S	down	coenzyme A biosynthesis
	5	Succinyl-CoA	830.1	1.02	C25H40N7O19P3S	down	TCA cycle
	6	Succinate	117.019	1.1	C4H6O4	down	TCA cycle
	7	Malate	133.014	1.25	C4H6O5	down	TCA cycle
	8	NADPH	790.09	1.22	C21H28N7O17P3	down	NAD phosphorylation and dephosphorylation, lysine degradation
	9	NADH	664.115	1.07	C21H27N7O14P2	up	taurine biosynthesis, sorbitol degradation I, glutaryl-CoA
	10	FMN	501.104	1.49	C17H21N4O9P	down	flavin biosynthesis
	11	FMNH2	457.113	1.1	C17H20N4NaO9P	up	flavin biosynthesis
	12	Pyruvate	133.014	1.25	C3H3O3	down	Glycolysis, pyruvate decarboxylation to acetyl CoA, lactate fermentation
	13	Sucrose	387.114	1.07	C12H22O11	down	sucrose degradation
	14	D-glucose	143.035	1.18	C6H12O6	down	sucrose degradation
	15	α-Maltose	387.114	1.07	C12H22O11	down	carbohydrate metabolism
	16	D-Fructose	225.061	1.02	C6H12O6	down	sucrose degradation
	17	β-D-Galactose	225.061	1.35	C6H12O6	up	D-galactose degradation
	18	Mevalonate	147.066	1.36	C6H12O4	up	mevalonate pathway
	19	Geranylgeranyl diphosphate	413.164	0.45	C20H36O7P2	up	geranylgeranyldiphosphate biosynthesis
	20	cis-Caffeic acid	179.034	0.76	C9H8O4	down	Phenylpropanoid biosynthesis
	21	UDP-N-acetyl-α-D-galactosamine	606.072	0.54	C17H27N3O17P2	up	Amino Sugar and Nucleotide Sugar Metabolism
	22	N-Acetyl-α-D-glucosamine 1-phosphate	346.055	1.03	C8H16NO9P	up	Amino Sugar and Nucleotide Sugar Metabolism
	23	Salvianolic acid B	717.147	9.66	C36H30O16	down	Phenylpropanoid biosynthesis
	24	Rosmarinic acid	359.077	8.32	C18H16O8	down	Phenylpropanoid biosynthesis
