# Supplementary material for: SmDXS5, acting as a molecular valve, plays a key regulatory role in the primary and secondary metabolism of tanshinones in Salvia miltiorrhiza
Source: Front Plant Sci. 2022 Nov 10;13:1043761. doi: 10.3389/fpls.2022.1043761 (PMC9685628; doi:10.3389/fpls.2022.1043761)
Supplement: Supplementary Table 5 — Total RNA absorbance results. [file Table_5.xls]

## Sheet: Sheet1
	concentration(ng/µl)	µg	OD260/280	OD260/230	RIN
BC1	647.23	22.65	2.2	1.95	10
BC2	635.39	22.24	2.18	1.69	10
BC3	636.85	22.29	2.19	2.02	10
BC4	697.28	24.4	2.18	1.98	10
DXS5_1	564.46	19.76	2.16	1.94	10
DXS5_2	510.14	17.85	2.16	2	10
DXS5_3	551.21	19.29	2.17	1.86	10
DXS5_4	681.86	23.87	2.17	1.77	10
