# Supplementary material for: SmDXS5, acting as a molecular valve, plays a key regulatory role in the primary and secondary metabolism of tanshinones in Salvia miltiorrhiza
Source: Front Plant Sci. 2022 Nov 10;13:1043761. doi: 10.3389/fpls.2022.1043761 (PMC9685628; doi:10.3389/fpls.2022.1043761)
Supplement: Supplementary Table 6 — RNA-seq data. [file Table_6.xls]

## Sheet: Sheet1
Sample	Clean reads	Clean bases	Error rate(%)	Q20(%)	Q30(%)	GC content(%)
BC1	60973506	8926139833	0.0263	97.5	92.86	48.43
BC2	55135892	8145548075	0.025	98	94.23	48.42
BC3	61492794	9035466305	0.0251	97.96	94.12	48.46
BC4	64211954	9382417816	0.0248	98.07	94.32	48.18
DXS5_1	64649610	9527154707	0.0252	97.94	93.99	48.03
DXS5_2	58734936	8595726297	0.0247	98.14	94.46	47.83
DXS5_3	69324188	10127590011	0.0248	98.1	94.38	47.84
DXS5_4	56793382	8369554836	0.0248	98.11	94.38	47.72
