# Supplementary material for: SmDXS5, acting as a molecular valve, plays a key regulatory role in the primary and secondary metabolism of tanshinones in Salvia miltiorrhiza
Source: Front Plant Sci. 2022 Nov 10;13:1043761. doi: 10.3389/fpls.2022.1043761 (PMC9685628; doi:10.3389/fpls.2022.1043761)
Supplement: Supplementary Table 7 — Statistical table of comparison with reference genome. [file Table_7.xls]

## Sheet: Sheet1
Sample	Total reads	Total mapped	Multiple mapped	Uniquely mapped
BC3	61492794	52009808(84.58%)	3413632(5.55%)	48596176(79.03%)
BC4	64211954	54848491(85.42%)	3610125(5.62%)	51238366(79.8%)
BC1	60973506	51842788(85.03%)	3420271(5.61%)	48422517(79.42%)
BC2	55135892	46290865(83.96%)	2975730(5.4%)	43315135(78.56%)
DXS5_1	64649610	55678743(86.12%)	3770675(5.83%)	51908068(80.29%)
DXS5_2	58734936	50794006(86.48%)	3296186(5.61%)	47497820(80.87%)
DXS5_3	69324188	59870710(86.36%)	3882471(5.6%)	55988239(80.76%)
DXS5_4	56793382	48902874(86.11%)	3136346(5.52%)	45766528(80.58%)
