# Supplementary material for: SmDXS5, acting as a molecular valve, plays a key regulatory role in the primary and secondary metabolism of tanshinones in Salvia miltiorrhiza
Source: Front Plant Sci. 2022 Nov 10;13:1043761. doi: 10.3389/fpls.2022.1043761 (PMC9685628; doi:10.3389/fpls.2022.1043761)
Supplement: Supplementary Table 8 — GO annotation analysis of DEGs. [file Table_8.xls]

## Sheet: Sheet1
number	Gene ontology terminology		P-adjust
	Biological Process
1	Cell wall organization	73/3266	0.000517
2	Detoxification	48/3266	0.000517
3	Drug catabolic process	66/3266	0.000517
4	External encapsulating structure organization	73/3266	0.000517
5	Secondary metabolic process	54/3266	0.000517
6	Cell wall organization or biogenesis	86/3266	0.000517
7	Polysaccharide metabolic process	91/3266	0.000517
8	Cellular oxidant detoxification	37/3266	0.000517
9	Cellular detoxification	37/3266	0.000517
10	Oxidation-reduction process	392/3266	0.000524
11	Carbohydrate metabolic process	213/3266	0.000555
12	Antibiotic catabolic process	28/3266	0.000555
13	Hydrogen peroxide catabolic process	27/3266	0.000574
14	Hydrogen peroxide metabolic process	27/3266	0.000574
15	Cell wall macromolecule metabolic process	28/3266	0.000574
16	Metabolic process	1575/3266	0.000856
17	Glucan metabolic process	55/3266	0.00092
18	Cellular glucan metabolic process	54/3266	0.00099
19	Drug metabolic process	93/3266	0.00115
20	Xyloglucan metabolic process	18/3266	0.00138
21	Cellular carbohydrate metabolic process	77/3266	0.00143
22	Cofactor catabolic process	28/3266	0.00149
23	Cellular polysaccharide metabolic process	58/3266	0.00289
24	Flavonoid metabolic process	33/3266	0.00302
25	Antibiotic metabolic process	29/3266	0.00311
26	Toxin catabolic process	11/3266	0.00605
27	Phenylpropanoid metabolic process	31/3266	0.00661
28	Cellular transition metal ion homeostasis	15/3266	0.0086
29	Microtubule-based movement	23/3266	0.00989
30	Hemicellulose metabolic process	21/3266	0.0105
31	Cellulose biosynthetic process	17/3266	0.0139
32	Movement of cell or subcellular component	23/3266	0.0139
33	Cell wall polysaccharide metabolic process	22/3266	0.0151
34	Secondary metabolite biosynthetic process	32/3266	0.0161
35	Reactive oxygen species metabolic process	27/3266	0.0172
36	Phenylpropanoid biosynthetic process	22/3266	0.0172
37	Pigmentation	14/3266	0.0199
38	Glycosyl compound metabolic process	29/3266	0.0206
39	Polysaccharide catabolic process	41/3266	0.0221
40	Transition metal ion homeostasis	15/3266	0.0242
41	Anthocyanin-containing compound biosynthetic process	14/3266	0.0279
42	Flavonoid biosynthetic process	23/3266	0.0308
43	Cellulose metabolic process	25/3266	0.0321
44	Glutathione metabolic process	16/3266	0.0331
45	Pectin catabolic process	23/3266	0.0346
46	Anthocyanin-containing compound metabolic process	14/3266	0.0371
47	Toxin metabolic process	11/3266	0.0375
48	Cellular metal ion homeostasis	15/3266	0.0486
49	Glycerol ether metabolic process	12/3266	0.0488
	Cellular Component
1	Cell wall	63/3266	0.000517
2	External encapsulating structure	63/3266	0.000517
3	Extracellular region	125/3266	0.000517
4	Membrane	623/3266	0.000555
5	Cell periphery	8/3266	0.041
	Molecular Function
1	Glucosyltransferase activity	65/3266	0.000517
2	Iron ion binding	110/3266	0.000517
3	UDP-glucosyltransferase activity	47/3266	0.000517
4	Tetrapyrrole binding	129/3266	0.000517
5	Heme binding	123/3266	0.000517
6	Transferase activity, transferring glycosyl groups	145/3266	0.000517
7	Monooxygenase activity	102/3266	0.000524
8	Transferase activity, transferring hexosyl groups	101/3266	0.000555
9	Oxidoreductase activity	562/3266	0.000555
10	Hydrolase activity, hydrolyzing O-glycosyl compounds	115/3266	0.000555
11	Hydrolase activity, acting on glycosyl bonds	130/3266	0.000555
12	Catalytic activity	1850/3266	0.000616
13	Guiding stereospecific synthesis activity	11/3266	0.000794
14	Cofactor binding	230/3266	0.000945
15	Oxidoreductase activity, acting on paired donors, with incorporation or reduction of molecular oxygen	105/3266	0.00132
16	Xyloglucan:xyloglucosyl transferase activity	18/3266	0.00302
17	Calcium-dependent phospholipid binding	9/3266	0.0153
18	Cellulose synthase activity	14/3266	0.0199
19	Cellulose synthase (UDP-forming) activity	14/3266	0.0199
20	Microtubule motor activity	22/3266	0.0203
21	Oxidoreductase activity, acting on CH-OH group of donors	50/3266	0.0357
22	Glutathione transferase activity	14/3266	0.0371
23	UDP-glycosyltransferase activity	57/3266	0.0439
