# Supplementary material for: SmDXS5, acting as a molecular valve, plays a key regulatory role in the primary and secondary metabolism of tanshinones in Salvia miltiorrhiza
Source: Front Plant Sci. 2022 Nov 10;13:1043761. doi: 10.3389/fpls.2022.1043761 (PMC9685628; doi:10.3389/fpls.2022.1043761)
Supplement: Supplementary Table 9 — Differentially expressed gene list (SmDXS5 group and BC group). [file Table_9.xls]

## Sheet: Sheet1
Table S9 Differentially expressed gene list（SmDXS5 group/BCgroup）
Gene_id	Log2FC	Padjust	Regulate	Name	Pathway
SMil_00001252	6.55	1.98e-05	up	DXS1	Terpenoid skeleton biosynthesis
SMil_00017330	1.73	0.00254	up	DXS2	Terpenoid skeleton biosynthesis
SMil_00019525	1.82	0.00498	up	DXS3	Terpenoid skeleton biosynthesis
SMil_00018777	2.35	3.75e-08	up	DXR	Terpenoid skeleton biosynthesis
SMil_00001042	1.01	0.0115	up	MDS	Terpenoid skeleton biosynthesis
MSTRG.2214	1.31	0.000763	up	HDS	Terpenoid skeleton biosynthesis
SMil_00028353	1.68	1.59e-07	up	HDR1	Terpenoid skeleton biosynthesis
SMil_00000684	1.24	0.000213	up	AACT1	Terpenoid skeleton biosynthesis
SMil_00013314	1.14	0.0398	up	AACT2	Terpenoid skeleton biosynthesis
SMil_00009578	1.86	6.54e-06	up	HMGR1	Terpenoid skeleton biosynthesis
SMil_00020797	1.39	0.000224	up	HMGS	Terpenoid skeleton biosynthesis
SMil_00001873	1.63	0.0333	up	MDC	Terpenoid skeleton biosynthesis
SMil_00014392	-6.48	3.59e-08	down	IDI	Terpenoid skeleton biosynthesis
SMil_00010132	2.69	1.53e-07	up	GPPS	Terpenoid skeleton biosynthesis
SMil_00018556	1.7	7.41e-07	up	FPPS	Terpenoid skeleton biosynthesis
SMil_00005164	2	2.23e-06	up	GGPPS	Terpenoid skeleton biosynthesis
SMil_00029991	4.2	2.74e-12	up	CPS	Diterpenoid biosynthesis
SMil_00005879	2.08	0.000361	up	CPS	Diterpenoid biosynthesis
SMil_00003815	1.59	0.000119	up	KSL	Diterpenoid biosynthesis
SMil_00020972	12.63	2.09e-16	up	CYP76AH1	Tanshinone synthesis
SMil_00012897	-1.99	4.78e-57	down	PAL	Phenylpropane biosynthesis
SMil_00002888	-1.07	0.000154	down	PAL	Phenylpropane biosynthesis
SMil_00029727	-5.22	0.00231	down	C4H	Phenylpropane biosynthesis
SMil_00024925	-2.13	1.4e-11	down	TAT	Phenylpropane biosynthesis
SMil_00029731	-11.04	9.12e-25	down	4CL	Phenylpropane biosynthesis
SMil_00014146	-1.93	2.08e-11	down	4CL	Phenylpropane biosynthesis
MSTRG.24193	-4.36	0.00639	down	OPCL	Phenylpropane biosynthesis
SMil_00004890	1.42	8.65e-07	up	MYB36	Transcriptional regulation
SMil_00000148	2.35	4.28e-06	up	MYB36	Transcriptional regulation
MSTRG.11645.1	2.13	0.000207	up	MYB36	Transcriptional regulation
MSTRG.11828.2	5.67	0.000222	up	HK	glycolysis
SMil_00019811	1.25	1.45e-09	up	HK	glycolysis
SMil_00014433	3.75	8.24e-05	up	HK	glycolysis
MSTRG.11828.1	4.43	0.0224	up	HK	glycolysis
MSTRG.23950.1	3.16	2.1e-08	up	pfkA	glycolysis
MSTRG.1101.2	1.72	1.79e-06	up	pfkA	glycolysis
MSTRG.26703.5	1.81	1.84e-06	up	pfkA	glycolysis
MSTRG.26703.4	1.21	1.88e-06	up	pfkA	glycolysis
MSTRG.20795.2	1.14	2e-08	up	pfkA	glycolysis
SMil_00017116	4.77	3.95e-06	up	pfkA	glycolysis
MSTRG.26703.2	2.78	5.16e-49	up	pfkA	glycolysis
SMil_00006627	9.73	1.1e-18	up	ALDO	glycolysis
SMil_00002747	1.15	3.02e-71	up	ALDO	glycolysis
MSTRG.20673.2	-2.39	3.26e-09	down	GAPDH	glycolysis
SMil_00005770	6.45	1.27e-35	up	ENO	glycolysis
SMil_00021596	5.77	0.0158	up	PK	glycolysis
SMil_00021287	1.02	2.87e-08	up	PK	glycolysis
MSTRG.18425	6.09	1.92e-05	up	PK	glycolysis
SMil_00025217	10	4.94e-15	up	CS	TCA cycle
SMil_00016755	1.15	4.84e-22	up	CS	TCA cycle
MSTRG.19793.1	7.63	0.0171	up	IDH	TCA cycle
MSTRG.13059.2	1.42	3.69e-06	up	SDH	TCA cycle
SMil_00012606	3.76	0.000962	up	MDH	TCA cycle
SMil_00028018	1.45	2.26e-05	up	ACL	TCA cycle
MSTRG.2681.2	7.41	2.13e-105	up	maeB	TCA cycle
SMil_00021716	4.95	1.82e-10	up	NDUFA1	Oxidative phosphorylation
SMil_00010427	5.88	0.0172	up	NDUFB10	Oxidative phosphorylation
SMil_00012832	1.11	1.45e-16	up	NDUFAF7	Oxidative phosphorylation
MSTRG.21801	1.05	0.000132	up	NDUFB9	Oxidative phosphorylation
SMil_00001429	-1.32	1.56e-10	down	LDH	Pyruvate metabolism
SMil_00021292	2.16	0.00447	up	PDH	Pyruvate metabolism, TCA cycle
SMil_00025041	3.23	0.0305	up	PDH	Pyruvate metabolism, TCA cycle
MSTRG.13238.2	5.54	6.81e-28	up	PDH	Pyruvate metabolism, TCA cycle
MSTRG.13238.1	2.55	4.79e-19	up	PDH	Pyruvate metabolism, TCA cycle
MSTRG.14448.3	1.2	1.22e-11	up	PDH	Pyruvate metabolism, TCA cycle
MSTRG.22490.3	2.3	6.07e-18	up	crtB	Carotenoid biosynthesis
MSTRG.12597.1	2.65	7.72e-09	up	crtH	Carotenoid biosynthesis
MSTRG.10179.1	-8.8	1.66e-15	down	crtL2	Carotenoid biosynthesis
SMil_00030055	4.54	5.08e-39	up	UGTs	N- glycan biosynthesis
MSTRG.15012.3	1.71	1.03e-37	up	UGTs	N- glycan biosynthesis
SMil_00030009	3.33	3.86e-27	up	UGTs	N- glycan biosynthesis
MSTRG.15012.2	-10.47	4.3e-22	down	UGTs	N- glycan biosynthesis
MSTRG.17157.2	-10.42	3.81e-21	down	UGTs	N- glycan biosynthesis
SMil_00024938	7.39	8.52e-21	up	UGTs	N- glycan biosynthesis
SMil_00030099	2.56	6.63e-20	up	UGTs	N- glycan biosynthesis
SMil_00010498	3.9	1.14e-14	up	UGTs	N- glycan biosynthesis
SMil_00014124	-1.34	1.74e-10	down	UGTs	N- glycan biosynthesis
SMil_00012328	2.41	7.09e-10	up	UGTs	N- glycan biosynthesis
MSTRG.29327	7.64	1.35e-09	up	UGTs	N- glycan biosynthesis
SMil_00018814	6.6	8.08e-08	up	UGTs	N- glycan biosynthesis
SMil_00028928	-3.6	1.74e-07	down	UGTs	N- glycan biosynthesis
SMil_00017583	-3.13	1.89e-07	down	UGTs	N- glycan biosynthesis
SMil_00012157	3.39	4.44e-07	up	UGTs	N- glycan biosynthesis
SMil_00009996	2.35	5.33e-07	up	UGTs	N- glycan biosynthesis
SMil_00030474	6.2	9.92e-07	up	UGTs	N- glycan biosynthesis
SMil_00021021	-1.96	1.04e-06	down	UGTs	N- glycan biosynthesis
SMil_00003851	-6.17	1.61e-06	down	UGTs	N- glycan biosynthesis
SMil_00012329	1.42	2.15e-06	up	UGTs	N- glycan biosynthesis
SMil_00018678	1.89	4.79e-06	up	UGTs	N- glycan biosynthesis
SMil_00023465	3.82	8.52e-06	up	UGTs	N- glycan biosynthesis
SMil_00026140	1.48	9.56e-06	up	UGTs	N- glycan biosynthesis
SMil_00029504	1.55	1.19e-05	up	UGTs	N- glycan biosynthesis
SMil_00014501	1.42	2.75e-05	up	UGTs	N- glycan biosynthesis
SMil_00021466	1.83	3.9e-05	up	UGTs	N- glycan biosynthesis
SMil_00023467	3.15	0.000103	up	UGTs	N- glycan biosynthesis
SMil_00010902	1.57	0.000152	up	UGTs	N- glycan biosynthesis
SMil_00006328	1.61	0.000158	up	UGTs	N- glycan biosynthesis
SMil_00023464	1.03	0.00533	up	UGTs	N- glycan biosynthesis
SMil_00021306	1	0.00555	up	UGTs	N- glycan biosynthesis
SMil_00002529	2.31	0.012	up	UGTs	N- glycan biosynthesis
