# Supplementary material for: SmDXS5, acting as a molecular valve, plays a key regulatory role in the primary and secondary metabolism of tanshinones in Salvia miltiorrhiza
Source: Front Plant Sci. 2022 Nov 10;13:1043761. doi: 10.3389/fpls.2022.1043761 (PMC9685628; doi:10.3389/fpls.2022.1043761)
Supplement: Supplementary Table 10 — Relative expression of key enzyme genes of terpenoids and phenolic acids based on transcriptome data. [file Table_10.xls]

## Sheet: Table S10 relative expression o
	BC_1	BC_2	BC_3	BC_4	DXS5_1	DXS5_2	DXS5_3	DXS5_4
PAL	349.8	225.19	279.9	267.43	62.29	68.04	67.78	68.04
TAT	4.75	3.46	5.04	6.46	0.98	0.87	1.3	1.14
DXS	256.72	455.42	291.27	86.79	1466.41	684.11	656.9	569.53
AACT	13.27	16.86	16.98	19.22	55.13	27.12	35.6	27.01
IDI	2.82	2.8	2.22	3.52	0.09	0	0	0
KSL	53.07	68.62	62.33	41.96	272.91	127.74	111.38	113.59
